# Supplementary material for: Structure of Full-Length Src Kinase and Its Key Phosphorylated States: Molecular Dynamics Study
Source: Int J Mol Sci. 2024 Nov 19;25(22):12391. doi: 10.3390/ijms252212391 (PMC11594451; doi:10.3390/ijms252212391)
Supplement: Supplementary file 1 [file ijms-25-12391-s001.zip]

Archive with 1 entries (1 files):
- ijms-3263032-supplementary.pdf
